# Supplementary material for: Methylene blue accelerates liquid-to-gel transition of tau condensates impacting tau function and pathology
Source: Nat Commun. 2023 Sep 6;14:5444. doi: 10.1038/s41467-023-41241-6 (PMC10482834; doi:10.1038/s41467-023-41241-6)
Supplement: Supplementary file 4 — Source Data [file 41467_2023_41241_MOESM4_ESM.xlsx]

## Sheet: Fig.1b
	Fig. 1b
				Tris buffer								HEPES buffer
				[tau] (μM)								[tau] (μM)
				2.5	5	7.5	10					5	10	15	20
		[MB] (μM)	0	0.093	0.491	1.127	1.473			[MB] (μM)	0	0.047	0.152	0.343	0.647
			1	0.123	0.509	1.119	1.549				1	0.037	0.166	0.355	0.722
			10	0.308	0.988	1.352	1.672				10	0.134	0.322	0.561	0.966
			100	0.907	1.769	2.351	2.609				100	0.498	1.287	1.963	2.347

## Sheet: Fig.1d
	Fig. 1d		Saturation concentration of tau in Tris buffer								Saturation concentration of tau in HEPES buffer
		[MB] (μM)	#1	#2	#3	Ave	SD			[MB] (μM)	#1	#2	#3	Ave	SD
		0	3.71239	3.59305	3.75842	3.68795	0.08535			0	9.38285	9.92701	10.425	9.91161	0.52123
		1	3.18703	3.46484	3.28275	3.31154	0.14112			1	8.32239	8.97801	9.70667	9.00236	0.69246
		10	3.3747	3.21719	3.34753	3.31314	0.0842			10	8.56726	8.14671	7.8794	8.19779	0.34676
		100	1.98756	2.11767	2.10902	2.07142	0.07275			100	3.38609	3.39596	3.28836	3.3568	0.05948

## Sheet: Fig.1e
	Fig. 1e		Turbidity of tau solution with MB						Turbidity of tau solution with DTT reduced MB
		Concentration (μM)	#1	#2	#3	Ave	SD		#1	#2	#3	Ave	SD
		0	0.491	0.412	0.504	0.469	0.04979		0.54	0.463	0.536	0.513	0.04335
		1	0.509	0.552	0.56	0.54033	0.02743		0.528	0.517	0.545	0.53	0.01411
		10	0.988	0.883	0.907	0.926	0.05502		0.747	0.825	0.786	0.786	0.039
		100	1.769	1.714	1.744	1.74233	0.02754		1.48	1.379	1.322	1.39367	0.08001

## Sheet: Fig.1f
	Fig. 1f
			Turbidity of tau solution with MB						Turbidity of tau solution with LMTM
		Concentration (μM)	#1	#2	#3	Ave	SD		#1	#2	#3	Ave	SD
		0	0.437	0.482	0.492	0.47033	0.0293		0.454	0.492	0.433	0.45967	0.02991
		1	0.533	0.571	0.556	0.55333	0.01914		0.508	0.537	0.485	0.51	0.02606
		10	0.93	0.985	0.894	0.93633	0.04583		0.772	0.734	0.681	0.729	0.04571
		100	1.694	1.774	1.728	1.732	0.04015		1.378	1.304	1.382	1.35467	0.04392

## Sheet: Fig.1h
	Fig. 1h		Turbidity of WT tau solution with MB						Turbidity of C291S/C322S tau solution with MB
		[MB] (μM)	#1	#2	#3	Ave	SD		#1	#2	#3	Ave	SD
		0	0.463	0.492	0.431	0.462	0.03051		0.453	0.416	0.436	0.435	0.01852
		1	0.52	0.538	0.496	0.518	0.02107		0.49	0.524	0.541	0.51833	0.02597
		10	0.874	0.93	0.925	0.90967	0.03099		0.797	0.95	0.886	0.87767	0.07684
		100	1.694	1.635	1.772	1.70033	0.06872		1.736	1.589	1.648	1.65767	0.07398

## Sheet: Fig.2b
	Fig. 2b
		Fluorescence intensity when [MB] = 0 μM							Fluorescence intensity when [MB] = 1 μM							Fluorescence intensity when [MB] = 10 μM							Fluorescence intensity when [MB] = 100 μM
		time (s)	#1	#2	#3	Ave	SD		time (s)	#1	#2	#3	Ave	SD		time (s)	#1	#2	#3	Ave	SD		time (s)	#1	#2	#3	Ave	SD
		0	0	0	0	0	0		0	0	0	0	0	0		0	0	0	0	0	0		0	0	0	0	0	0
		2.946	0.34923	0.33773	0.35895	0.34864	0.01062		2.946	0.22482	0.32698	0.45504	0.33561	0.11535		2.946	0.00648	0.01186	0.00984	0.00939	0.00272		4.946	0.00143	0.00164	0.00144	0.0015	0.000119346
		5.947	0.55247	0.56317	0.51907	0.5449	0.023		5.946	0.35341	0.4615	0.55161	0.45551	0.09923		5.947	0.01299	0.02242	0.0168	0.0174	0.00474		9.945	0.00278	0.00305	0.0032	0.00301	0.000210765
		8.945	0.67948	0.64984	0.60186	0.64373	0.03917		8.945	0.42901	0.5879	0.56859	0.5285	0.0867		8.947	0.01577	0.02601	0.0207	0.02083	0.00512		14.946	0.00298	0.00465	0.0042	0.00394	0.000867162
		11.946	0.76127	0.67718	0.65774	0.69873	0.05502		11.945	0.49066	0.56681	0.60662	0.55469	0.05892		11.946	0.02088	0.03042	0.02676	0.02602	0.00481		19.947	0.004	0.00537	0.00451	0.00463	0.000691506
		14.947	0.82225	0.7556	0.69429	0.75738	0.064		14.945	0.5393	0.60936	0.64295	0.5972	0.05289		14.946	0.02246	0.03616	0.02775	0.02879	0.00691		24.946	0.00496	0.00594	0.00518	0.00536	0.000513977
		17.948	0.84636	0.79215	0.74574	0.79475	0.05036		17.945	0.57682	0.63572	0.63571	0.61609	0.034		17.946	0.02436	0.04251	0.02972	0.0322	0.00932		29.945	0.00464	0.00695	0.00545	0.00568	0.00117
		20.947	0.86514	0.81381	0.7934	0.82412	0.03696		20.947	0.6346	0.65871	0.6819	0.65841	0.02365		20.947	0.02625	0.03736	0.0346	0.03274	0.00579		34.946	0.0047	0.0064	0.00572	0.0056	0.000858135
		23.946	0.87723	0.80992	0.7791	0.82209	0.05018		23.946	0.65025	0.68967	0.62675	0.65555	0.0318		23.946	0.0256	0.04265	0.03337	0.03387	0.00853		39.947	0.00604	0.00658	0.00617	0.00626	0.000280957
		26.947	0.90072	0.83785	0.76865	0.83574	0.06606		26.945	0.66716	0.69594	0.71181	0.69164	0.02263		26.945	0.02366	0.0463	0.03747	0.03581	0.01141		44.946	0.00569	0.00771	0.00571	0.00637	0.00116
		29.946	0.90952	0.88	0.77191	0.85381	0.07245		29.946	0.66982	0.64815	0.63598	0.65132	0.01714		29.946	0.02662	0.04949	0.04041	0.03884	0.01152		49.945	0.00645	0.00906	0.00651	0.00734	0.00149
		32.947	0.90536	0.88233	0.83449	0.87406	0.03615		32.945	0.67633	0.67504	0.70214	0.68451	0.01529		32.946	0.03024	0.05186	0.04257	0.04156	0.01085		54.945	0.00733	0.00964	0.00719	0.00805	0.00137
		35.946	0.92543	0.86246	0.83322	0.87371	0.04712		35.945	0.67743	0.66442	0.6631	0.66832	0.00792		35.946	0.03308	0.05325	0.04243	0.04292	0.0101		59.946	0.00701	0.0101	0.00746	0.00819	0.00167
		38.945	0.93146	0.89828	0.85865	0.89613	0.03645		38.945	0.70875	0.65418	0.6463	0.66974	0.03401		38.946	0.03056	0.05467	0.04548	0.04357	0.01217		64.947	0.00772	0.01193	0.0079	0.00918	0.00238
		41.946	0.91428	0.90096	0.90476	0.90667	0.00686		41.946	0.69594	0.6324	0.62065	0.64966	0.0405		41.946	0.03181	0.05865	0.04761	0.04602	0.01349		69.946	0.0065	0.00883	0.00795	0.00776	0.00117
		44.947	0.92992	0.86695	0.9155	0.90412	0.03299		44.944	0.69018	0.63879	0.67168	0.66688	0.02603		44.946	0.03039	0.05808	0.05063	0.04637	0.01433		74.946	0.0081	0.01086	0.00694	0.00863	0.00201
		47.945	0.91387	0.8784	0.93276	0.90834	0.02759		47.945	0.71034	0.64543	0.66045	0.67207	0.03398		47.946	0.0352	0.05921	0.04984	0.04808	0.0121		79.945	0.00849	0.01014	0.00645	0.00836	0.00185
		50.946	0.91513	0.91074	0.95626	0.92738	0.02511		50.946	0.71915	0.6768	0.69914	0.69836	0.02118		50.947	0.03546	0.06028	0.05129	0.04901	0.01257		84.946	0.00936	0.01155	0.00813	0.00968	0.00173
		53.947	0.90984	0.91048	0.96436	0.92823	0.0313		53.946	0.72751	0.63711	0.66589	0.67684	0.04618		53.946	0.03566	0.06458	0.05009	0.05011	0.01446		89.945	0.00821	0.01108	0.00883	0.00937	0.00151
		56.946	0.91183	0.95854	0.94853	0.93963	0.02459		56.947	0.73085	0.61809	0.6835	0.67748	0.05662		56.945	0.03537	0.06539	0.0534	0.05139	0.01511		94.946	0.00958	0.01112	0.00798	0.00956	0.00157
		59.947	0.91194	0.98291	0.91397	0.93627	0.0404		59.946	0.70614	0.60538	0.63393	0.64848	0.05193		59.946	0.03661	0.06418	0.05508	0.05196	0.01405		99.945	0.01012	0.01217	0.00762	0.00997	0.00228
		62.946	0.93636	0.93386	0.90294	0.92439	0.01861		62.945	0.71708	0.66387	0.60049	0.66048	0.05837		62.947	0.03339	0.06245	0.05792	0.05125	0.01563		104.946	0.00925	0.01331	0.00837	0.01031	0.00263
		65.947	0.93431	0.96058	0.87997	0.92495	0.04111		65.945	0.70124	0.64793	0.67825	0.67581	0.02674		65.946	0.03766	0.06661	0.05822	0.05416	0.01489		109.947	0.01004	0.01268	0.00807	0.01026	0.00231
		68.946	0.95821	0.91852	0.89533	0.92402	0.0318		68.945	0.70836	0.6594	0.59559	0.65445	0.05655		68.946	0.03787	0.05651	0.05954	0.0513	0.01173		114.946	0.00889	0.01366	0.00834	0.01029	0.00293
		71.945	0.91646	0.94014	0.90519	0.9206	0.01784		71.946	0.70249	0.66227	0.64262	0.66913	0.03052		71.946	0.04166	0.06414	0.05929	0.05503	0.01183		119.947	0.01063	0.01055	0.0081	0.00976	0.00144
		74.946	0.93073	0.89119	0.95108	0.92434	0.03045		74.944	0.70263	0.64977	0.64166	0.66468	0.03311		74.945	0.04164	0.06472	0.06165	0.056	0.01253
		77.946	0.93232	0.92797	0.91365	0.92465	0.00977		77.945	0.70077	0.65796	0.62097	0.6599	0.03994		77.946	0.03639	0.06569	0.06335	0.05514	0.01628
		80.946	0.92074	0.97712	0.90262	0.93349	0.03885		80.946	0.70657	0.65635	0.6482	0.67037	0.03161		80.946	0.03965	0.07002	0.06619	0.05862	0.01654
		83.945	0.93866	0.99428	0.89485	0.94259	0.04983		83.946	0.70471	0.63828	0.62856	0.65718	0.04144		83.946	0.03906	0.07277	0.06221	0.05801	0.01724
		86.946	0.92004	0.98874	0.92406	0.94428	0.03856		86.947	0.70975	0.63146	0.68626	0.67582	0.04018		86.946	0.04149	0.07658	0.06686	0.06164	0.01812
		89.946	0.94497	0.98292	0.87756	0.93515	0.05336		89.946	0.69891	0.63899	0.64876	0.66222	0.03215		89.946	0.04096	0.07615	0.0642	0.06044	0.01789
																92.946	0.03715	0.07738	0.07022	0.06158	0.02146
																95.946	0.03209	0.0755	0.072	0.05986	0.02412
																98.946	0.0356	0.0779	0.07424	0.06258	0.02344
																101.945	0.03833	0.07706	0.07569	0.06369	0.02197
																104.945	0.03685	0.07727	0.07739	0.06384	0.02337
																107.946	0.03882	0.08206	0.07428	0.06505	0.02305
																110.946	0.03901	0.06956	0.07407	0.06088	0.01907
																113.947	0.03854	0.07022	0.07853	0.06243	0.0211
																116.945	0.04219	0.08221	0.07574	0.06671	0.02149
																119.945	0.03956	0.08463	0.07606	0.06675	0.02393

## Sheet: Fig.2d
	Fig. 2d
		Aspect ratio of the two joined tau droplets when [MB] = 0 μM
		time (min)	#1	#2	#3	#4	Ave	SD
		10	1.03	1.02	1.08	--	1.04333	0.03215
		30	1.13	1.24	1.14	--	1.17	0.06083
		60	1.31	1.34	1.49	--	1.38	0.09644
		90	1.49	1.42	1.42	--	1.44333	0.04041
		120	1.48	1.66	1.36	1.41	1.4775	0.13124
		150	1.5	1.6	1.49	--	1.53	0.06083
		180	1.52	1.62	1.69	--	1.61	0.08544
		Aspect ratio of the two joined tau droplets when [MB] = 1 μM
			First measurement															Second measurement							Average of two measurement
		time (min)	#1	#2	#3	#4	#5	#6	#7	#8	#9	#10	#11	#12	Ave	SD		#1	#2	#3	#4	Ave	SD		Ave	SD
		10	1.07	1.01	1.09	1.06	1.01	1.04	1.02	--	--	--	--	--	1.04286	0.03147		1.12	1.19	1.21	--	1.17333	0.04726		1.1081	0.039365
		30	1.11	1.04	1.09	1.09	1.03	1.12	1.11	--	--	--	--	--	1.08429	0.03552		1.3	1.4	1.29	--	1.33	0.06083		1.20715	0.048175
		60	1.14	1.21	1.09	1.14	1.09	1.35	1.27	1.45	--	--	--	--	1.2175	0.13036		1.37	1.41	1.58	--	1.45333	0.1115		1.33542	0.12093
		90	1.33	1.29	1.25	1.16	1.34	1.58	--	--	--	--	--	--	1.325	0.14096		1.54	1.54	1.56	--	1.54667	0.01155		1.43583	0.076255
		120	1.38	1.66	1.39	1.62	1.72	1.71	--	--	--	--	--	--	1.58	0.15531		1.66	1.71	1.53	1.52	1.605	0.09469		1.5925	0.125
		150	1.52	1.64	1.57	1.43	1.61	1.54	1.87	1.87	1.72	1.8	1.86	1.74	1.68083	0.1509		1.66	1.79	1.75	--	1.73333	0.06658		1.70708	0.10874
		180	1.76	1.77	1.91	1.81	1.86	--	--	--	--	--	--	--	1.822	0.06301		1.76	1.68	1.74	--	1.72667	0.04163		1.77433	0.05232
		Aspect ratio of the two joined tau droplets when [MB] = 10 μM
		time (min)	#1	#2	#3	#4	#5	#6	Ave	SD
		10	1.62	1.62	1.41	1.65	--	--	1.575	0.11091
		30	1.69	1.89	1.72	1.77	1.82	--	1.778	0.07981
		60	1.85	1.92	1.78	1.8	1.94	1.89	1.86333	0.0647
		90	2.07	1.95	1.97	1.94	--	--	1.9825	0.05965
		120	1.97	1.92	1.96	1.88	1.96	--	1.938	0.03768
		150	1.94	1.95	1.92	1.93	--	--	1.935	0.01291
		180	1.88	1.93	1.93	1.96	--	--	1.925	0.03317
		Aspect ratio of the two joined tau droplets when [MB] = 100 μM
		time (min)	#1	#2	#3	#4	#5	#6	#7	#8	Ave	SD
		10	1.67	1.68	1.54	1.72	1.69	1.67	--	--	1.66167	0.06242
		30	1.9	1.93	1.64	1.68	1.65	1.75	1.79	1.86	1.775	0.11377
		60	1.98	1.87	1.9	1.9	1.9	1.85	1.94	--	1.90571	0.04315
		90	1.91	1.98	1.97	1.97	1.98	2	--	--	1.96833	0.03061
		120	1.98	1.98	1.98	2	1.99	--	--	--	1.986	0.00894

## Sheet: Fig.3b
	Fig. 3b			Turbidity of tau solution
				#1	#2	#3	Ave	SD
		Without compound		0.627	0.513	0.57	0.57	0.057
		MB	1 μM	0.61	0.676	0.575	0.62033	0.05129
			10 μM	0.995	1.022	0.867	0.96133	0.0828
			100 μM	1.67	1.539	1.622	1.61033	0.06627
		Azure A	1 μM	0.686	0.71	0.643	0.67967	0.03395
			10 μM	0.974	0.944	1.028	0.982	0.04257
			100 μM	1.69	1.593	1.505	1.596	0.09254
		Azure B	1 μM	0.653	0.618	0.686	0.65233	0.034
			10 μM	0.815	0.744	0.857	0.80533	0.05712
			100 μM	1.046	0.941	1.005	0.99733	0.05292

## Sheet: Fig.3c
	Fig. 3c			Normalized FRAP intensity
				#1	#2	#3	Ave	SD
		Without compound		0.82358	0.88705	0.88243	0.86436	0.03539
		MB	1 μM	0.79425	0.87756	0.88134	0.85105	0.04923
			10 μM	0.41901	0.54188	0.46984	0.47691	0.06174
			100 μM	0.038	0.03149	0.01992	0.0298	0.00916
		Azure A	1 μM	0.20296	0.15464	0.10398	0.15386	0.04949
			10 μM	0.03936	0.04165	0.05663	0.04588	0.00938
			100 μM	0.0269	0.01023	0.02293	0.02002	0.00871
		Azure B	1 μM	0.07979	0.09625	0.13982	0.10529	0.03102
			10 μM	0.0494	0.02312	0.01302	0.02851	0.01878
			100 μM	0.01377	0.0104	0.03164	0.0186	0.01142

## Sheet: Fig.3d
	Fig. 3d			Saturation concentration of tau
				#1	#2	#3	Ave	SD
		Without compound		3.71239	3.59305	3.75842	3.68795	0.08535
		MB	1 μM	3.18703	3.46484	3.28275	3.31154	0.14112
			10 μM	3.3747	3.21719	3.34753	3.31314	0.0842
			100 μM	1.98756	2.11767	2.10902	2.07142	0.07275
		Azure A	1 μM	3.75742	3.74574	3.37264	3.62527	0.21886
			10 μM	3.39503	3.85682	3.20209	3.48465	0.33644
			100 μM	2.36098	2.14694	2.24645	2.25146	0.10711
		Azure B	1 μM	3.93631	3.75297	3.83534	3.84154	0.09183
			10 μM	3.70738	3.7914	3.62654	3.70844	0.08244
			100 μM	3.41567	3.22965	3.55731	3.40088	0.16433

[truncated: 31 more sheets: Fig.4a, Fig.4c, Fig.4f, Fig.4h, Fig.5b, Fig.5d, Fig.5e, Fig.6a, Fig.7c, Fig.7e, Fig.7g, Fig.S1b, Fig.S1d, Fig.S2a, Fig.S2b, Fig.S3b, Fig.S4b, Fig.S5, Fig.S6, Fig.S8c …]
